# Supplementary material for: Combined Strategy Using High Hydrostatic Pressure, Temperature and Enzymatic Hydrolysis for Development of Fibre-Rich Ingredients from Oat and Wheat By-Products
Source: Foods. 2024 Jan 24;13(3):378. doi: 10.3390/foods13030378 (PMC10855855; doi:10.3390/foods13030378)
Supplement: Supplementary file 1 [file foods-13-00378-s001.zip]

Archive with 1 entries (1 files):
- foods-2821433-supplementary.pdf
